# Supplementary material for: Effectiveness of multidisciplinary rehabilitation on functional recovery in post-COVID-19 patients: a multicentric study across Ecuadorian healthcare centers
Source: Front Med (Lausanne). 2026 Feb 13;13:1711031. doi: 10.3389/fmed.2026.1711031 (PMC12959126; doi:10.3389/fmed.2026.1711031)
Supplement: Supplementary file 2 [file Supplementary_file_2.xlsx]

## Sheet: Logistic Regressions
Unadjusted Logistic Regression comparing ΔPCSF vs. PCC status											Unadjusted Logistic Regression comparing ΔAVS vs. PCC status
Variables in the Equation											Variables in the Equation
		B	S.E.	Wald	df	Sig.	Exp(B)	95% C.I.for EXP(B)					B	S.E.	Wald	df	Sig.	Exp(B)	95% C.I.for EXP(B)
								Lower	Upper										Lower	Upper
Step 1b	ΔPCFS	-1.30141	0.359195	13.1271	1	0.000291059	0.272147	0.134604	0.55024		Step 1a	ΔAVS	-0.427444	0.269474	2.51608	1	0.11269	0.652174	0.38458	1.10596
	Constant	2.14007	0.334312	40.9779	1	1.5396e-10	8.5					Constant	1.335	0.205196	42.3279	1	7.71831e-11	3.8
a. Variable(s) entered on step 1: ΔPCFS (0=ΔPCFS Score decreased, 1=ΔPCFS remained equal or increased). PCC status (0=non-PCC, 1=PCC)											a. Variable(s) entered on step 1: ΔAVS (0=ΔAVS Score increased, 1=ΔAVS remained equal or decreased). PCC status (0=non-PCC, 1=PCC)
Adjusted Logistic Regression comparing ΔPCSF vs. PCC status											Adjusted Logistic Regression comparing ΔAVS vs. PCC status
Variables in the Equation											Variables in the Equation
		B	S.E.	Wald	df	Sig.	Exp(B)	95% C.I.for EXP(B)					B	S.E.	Wald	df	Sig.	Exp(B)	95% C.I.for EXP(B)
								Lower	Upper										Lower	Upper
Step 1a	ΔPCFS (0=PCFS Score decreased, 1=PCFS remained equal or increased)	-1.30969	0.374333	12.2411	1	0.000467477	0.269904	0.129592	0.562136		Step 1a	ΔAVS (0=ΔAVS Score increased, 1=ΔAVS remained equal or decreased).	-0.544192	0.291256	3.49104	1	0.0617018	0.580311	0.327901	1.02702
	Age (0 = 18–19, 1 = 20–29, 2 = 30–39, 3 = 40–49, 4 = 50–59, 5 = 60–69, 6 = ≥70)	0.296459	0.0941973	9.90494	1	0.00164835	1.34509	1.11833	1.61782			Age (0 = 18–19, 1 = 20–29, 2 = 30–39, 3 = 40–49, 4 = 50–59, 5 = 60–69, 6 = ≥70)	0.373276	0.104755	12.6972	1	0.00036621	1.45248	1.18289	1.78353
	Sex (0=Male, 1=Female)	0.22937	0.265294	0.747513	1	0.387265	1.25781	0.747817	2.1156			Sex (0=Male, 1=Female)	0.32552	0.287097	1.28558	1	0.256864	1.38475	0.78885	2.4308
	Education (1 = None, 2 = Elementary, 3 = Secondary, 4 = Higher Education, 5 = Postgraduate)	0.346874	0.201041	2.97699	1	0.0844563	1.41464	0.953937	2.09784			Education (1 = None, 2 = Elementary, 3 = Secondary, 4 = Higher Education, 5 = Postgraduate)	0.572014	0.227375	6.3289	1	0.0118786	1.77183	1.1347	2.76672
	Ocupation (1 = None, 2 = Student, 3 = Artisan, 4 = Professional, 5 = Other)	0.319499	0.186016	2.95012	1	0.0858713	1.37644	0.955916	1.98196			Ocupation (1 = None, 2 = Student, 3 = Artisan, 4 = Professional, 5 = Other)	0.0737609	0.228101	0.104567	1	0.746416	1.07655	0.688452	1.68343
	Setting (0 = Urban, 1 = Rural)	0.169001	0.281132	0.361375	1	0.547743	1.18412	0.68249	2.05445			Setting (0 = Urban, 1 = Rural)	-0.0397394	0.301093	0.0174197	1	0.894997	0.96104	0.532661	1.73393
	InitiallyEnrolledBy (1 = Emergency Medicine, 2 = Family Medicine, 3 = General Medicine, 4 = Nutrition, 5 = Psychology, 6 = Speech Therapy, 7 = Physical Therapy, 8 = Occupational Therapy, 9 = Respiratory Therapy)	-0.34319	0.111513	9.47155	1	0.00208683	0.709504	0.57021	0.882824			InitiallyEnrolledBy (1 = Emergency Medicine, 2 = Family Medicine, 3 = General Medicine, 4 = Nutrition, 5 = Psychology, 6 = Speech Therapy, 7 = Physical Therapy, 8 = Occupational Therapy, 9 = Respiratory Therapy)	-0.328216	0.122487	7.18026	1	0.00737102	0.720207	0.566495	0.915627
	Constant	1.13439	1.1843	0.917485	1	0.338136	3.10928					Constant	0.22634	1.23348	0.0336713	1	0.854408	1.254
a. Variable(s) entered on step 1: Age (0 = 18–19, 1 = 20–29, 2 = 30–39, 3 = 40–49, 4 = 50–59, 5 = 60–69, 6 = ≥70), Sex (0=Male, 1=Female), Education (1 = None, 2 = Elementary, 3 = Secondary, 4 = Higher Education, 5 = Postgraduate), Ocupation (1 = None, 2 = Student, 3 = Artisan, 4 = Professional, 5 = Other), Setting (0 = Urban, 1 = Rural), InitiallyEnrolledBy (1 = Emergency Medicine, 2 = Family Me…											a. Variable(s) entered on step 1: Age (0 = 18–19, 1 = 20–29, 2 = 30–39, 3 = 40–49, 4 = 50–59, 5 = 60–69, 6 = ≥70), Sex (0=Male, 1=Female), Education (1 = None, 2 = Elementary, 3 = Secondary, 4 = Higher Education, 5 = Postgraduate), Ocupation (1 = None, 2 = Student, 3 = Artisan, 4 = Professional, 5 = Other), Setting (0 = Urban, 1 = Rural), InitiallyEnrolledBy (1 = Emergency Medicine, 2 = Family Me…
