# Supplementary material for: Effectiveness of multidisciplinary rehabilitation on functional recovery in post-COVID-19 patients: a multicentric study across Ecuadorian healthcare centers
Source: Front Med (Lausanne). 2026 Feb 13;13:1711031. doi: 10.3389/fmed.2026.1711031 (PMC12959126; doi:10.3389/fmed.2026.1711031)
Supplement: Supplementary file 3 [file Supplementary_file_3.xlsx]

## Sheet: Sensitivity Analyses
Variable			PCFS Visits Completed						p value		Variable			AVS Visits Completed						p value
			2		3		4							2		3		4
			Count	Column N %	Count	Column N %	Count	Column N %						Count	Column N %	Count	Column N %	Count	Column N %
ΔPCFS (0=PCFS Score decreased, 1=PCFS remained equal or increased)		0	4	0.121212	31	0.274336	60	0.267857	0.171*		ΔAVS (0=AVS Score increased, 1=AVS remained equal or decreased)		0	18	0.26087	48	0.347826	78	0.804124	<0.001*
		1	29	0.878788	82	0.725664	164	0.732143					1	51	0.73913	90	0.652174	19	0.195876
*Fisher-Freeman-Halton Exact Test											*Fisher-Freeman-Halton Exact Test
Variables in the Equation											Variables in the Equation
PCFS Visits Completed	Variablea	B	S.E.	Wald	df	Sig.	Exp(B)	95% C.I.for EXP(B)			AVS Visits Completed	Variablea	B	S.E.	Wald	df	Sig.	Exp(B)	95% C.I.for EXP(B)
								Lower	Upper										Lower	Upper
2	ΔPCFS (0=PCFS Score decreased, 1=PCFS remained equal or increased)	1.47449	1.70001	0.752288	1	0.385753	4.36883	0.156068	122.297		2	ΔAVS (0=AVS Score increased, 1=AVS remained equal or decreased)	0.309903	0.807493	0.147291	1	0.701138	1.36329	0.280059	6.63634
	Age (0 = 18–19, 1 = 20–29, 2 = 30–39, 3 = 40–49, 4 = 50–59, 5 = 60–69, 6 = ≥70)	0.717289	0.547686	1.71524	1	0.190307	2.04887	0.700363	5.99384			Age (0 = 18–19, 1 = 20–29, 2 = 30–39, 3 = 40–49, 4 = 50–59, 5 = 60–69, 6 = ≥70)	0.154239	0.259075	0.354439	1	0.551611	1.16677	0.7022	1.9387
	Sex (0=Male, 1=Female)	0.399074	1.53404	0.0676755	1	0.794752	1.49044	0.0737117	30.1366			Sex (0=Male, 1=Female)	-0.0221397	0.776323	0.000813316	1	0.977248	0.978104	0.213588	4.47912
	Education (1 = None, 2 = Elementary, 3 = Secondary, 4 = Higher Education, 5 = Postgraduate)	-0.326282	0.968007	0.113613	1	0.736068	0.721602	0.108225	4.81135			Education (1 = None, 2 = Elementary, 3 = Secondary, 4 = Higher Education, 5 = Postgraduate)	-0.164909	0.701415	0.0552759	1	0.814125	0.847971	0.214455	3.35295
	Ocupation (1 = None, 2 = Student, 3 = Artisan, 4 = Professional, 5 = Other)	2.00051	1.39988	2.04221	1	0.152987	7.39282	0.475589	114.918			Ocupation (1 = None, 2 = Student, 3 = Artisan, 4 = Professional, 5 = Other)	1.04788	0.612678	2.92525	1	0.0872037	2.85161	0.85818	9.47551
	Setting (0 = Urban, 1 = Rural)	-0.213956	1.50522	0.0202046	1	0.886967	0.807384	0.0422509	15.4285			Setting (0 = Urban, 1 = Rural)	-0.396062	0.787935	0.252665	1	0.615205	0.672965	0.143648	3.15271
	InitiallyEnrolledBy (1 = Emergency Medicine, 2 = Family Medicine, 3 = General Medicine, 4 = Nutrition, 5 = Psychology, 6 = Speech Therapy, 7 = Physical Therapy, 8 = Occupational Therapy, 9 = Respiratory Therapy)	-0.13441	0.296682	0.205249	1	0.650517	0.874232	0.488754	1.56373			InitiallyEnrolledBy (1 = Emergency Medicine, 2 = Family Medicine, 3 = General Medicine, 4 = Nutrition, 5 = Psychology, 6 = Speech Therapy, 7 = Physical Therapy, 8 = Occupational Therapy, 9 = Respiratory Therapy)	-0.163596	0.192711	0.720666	1	0.395926	0.849085	0.581989	1.23876
	Constant	-6.80372	7.36004	0.854539	1	0.355271	0.00110964					Constant	-0.773609	2.98346	0.0672363	1	0.795404	0.461345
3	ΔPCFS (0=PCFS Score decreased, 1=PCFS remained equal or increased)	0.650431	0.55519	1.37252	1	0.24138	1.91637	0.645505	5.68928		3	ΔAVS (0=AVS Score increased, 1=AVS remained equal or decreased)	-0.54171	0.465289	1.35546	1	0.244325	0.581753	0.233713	1.44808
	Age (0 = 18–19, 1 = 20–29, 2 = 30–39, 3 = 40–49, 4 = 50–59, 5 = 60–69, 6 = ≥70)	0.276797	0.179793	2.37018	1	0.123673	1.3189	0.927197	1.87608			Age (0 = 18–19, 1 = 20–29, 2 = 30–39, 3 = 40–49, 4 = 50–59, 5 = 60–69, 6 = ≥70)	0.320493	0.150497	4.53503	1	0.0332079	1.37781	1.02585	1.85051
	Sex (0=Male, 1=Female)	0.343192	0.51599	0.442377	1	0.505977	1.40944	0.512667	3.87487			Sex (0=Male, 1=Female)	0.468121	0.397525	1.38671	1	0.238961	1.59699	0.732703	3.48078
	Education (1 = None, 2 = Elementary, 3 = Secondary, 4 = Higher Education, 5 = Postgraduate)	0.516728	0.434411	1.41489	1	0.234246	1.67653	0.715552	3.92811			Education (1 = None, 2 = Elementary, 3 = Secondary, 4 = Higher Education, 5 = Postgraduate)	0.257425	0.307063	0.702826	1	0.401836	1.2936	0.708641	2.36141
	Ocupation (1 = None, 2 = Student, 3 = Artisan, 4 = Professional, 5 = Other)	0.337442	0.33005	1.04529	1	0.306594	1.40136	0.733854	2.67602			Ocupation (1 = None, 2 = Student, 3 = Artisan, 4 = Professional, 5 = Other)	-0.198211	0.315551	0.394561	1	0.529911	0.820197	0.441896	1.52235
	Setting (0 = Urban, 1 = Rural)	-0.32189	0.530612	0.368009	1	0.544091	0.724778	0.256181	2.05052			Setting (0 = Urban, 1 = Rural)	-0.00218449	0.488116	2.00288e-05	1	0.996429	0.997818	0.383324	2.59738
	InitiallyEnrolledBy (1 = Emergency Medicine, 2 = Family Medicine, 3 = General Medicine, 4 = Nutrition, 5 = Psychology, 6 = Speech Therapy, 7 = Physical Therapy, 8 = Occupational Therapy, 9 = Respiratory Therapy)	-0.537931	0.217755	6.10265	1	0.0134979	0.583955	0.381089	0.894814			InitiallyEnrolledBy (1 = Emergency Medicine, 2 = Family Medicine, 3 = General Medicine, 4 = Nutrition, 5 = Psychology, 6 = Speech Therapy, 7 = Physical Therapy, 8 = Occupational Therapy, 9 = Respiratory Therapy)	-0.379185	0.188006	4.06779	1	0.0437085	0.684419	0.473468	0.989357
	Constant	0.576608	2.1883	0.0694301	1	0.792168	1.77999					Constant	2.29823	1.7537	1.71741	1	0.190026	9.9565
4	ΔPCFS (0=PCFS Score decreased, 1=PCFS remained equal or increased)	-3.6997	1.04172	12.6135	1	0.000382977	0.024731	0.0032102	0.190525		4	ΔAVS (0=AVS Score increased, 1=AVS remained equal or decreased)	0.0670865	0.690459	0.00944049	1	0.922598	1.06939	0.276322	4.13862
	Age (0 = 18–19, 1 = 20–29, 2 = 30–39, 3 = 40–49, 4 = 50–59, 5 = 60–69, 6 = ≥70)	0.386146	0.126672	9.29274	1	0.00230064	1.4713	1.14783	1.88592			Age (0 = 18–19, 1 = 20–29, 2 = 30–39, 3 = 40–49, 4 = 50–59, 5 = 60–69, 6 = ≥70)	0.692151	0.234825	8.68789	1	0.00320332	1.99801	1.261	3.16578
	Sex (0=Male, 1=Female)	0.0707861	0.345591	0.0419538	1	0.837708	1.07335	0.545223	2.11305			Sex (0=Male, 1=Female)	0.347841	0.618677	0.316108	1	0.573956	1.41601	0.42116	4.76084
	Education (1 = None, 2 = Elementary, 3 = Secondary, 4 = Higher Education, 5 = Postgraduate)	0.415198	0.254832	2.65461	1	0.10325	1.51467	0.919188	2.49593			Education (1 = None, 2 = Elementary, 3 = Secondary, 4 = Higher Education, 5 = Postgraduate)	1.58509	0.502273	9.95923	1	0.00160045	4.87971	1.8233	13.0596
	Ocupation (1 = None, 2 = Student, 3 = Artisan, 4 = Professional, 5 = Other)	0.322402	0.284786	1.28162	1	0.257598	1.38044	0.789964	2.41228			Ocupation (1 = None, 2 = Student, 3 = Artisan, 4 = Professional, 5 = Other)	0.0634862	0.487511	0.0169586	1	0.896388	1.06554	0.409828	2.77039
	Setting (0 = Urban, 1 = Rural)	0.252627	0.396077	0.406817	1	0.523589	1.2874	0.592343	2.79805			Setting (0 = Urban, 1 = Rural)	-0.503457	0.582832	0.746172	1	0.387691	0.604437	0.192861	1.89434
	InitiallyEnrolledBy (1 = Emergency Medicine, 2 = Family Medicine, 3 = General Medicine, 4 = Nutrition, 5 = Psychology, 6 = Speech Therapy, 7 = Physical Therapy, 8 = Occupational Therapy, 9 = Respiratory Therapy)	-0.190818	0.18484	1.06573	1	0.301912	0.826283	0.575166	1.18704			InitiallyEnrolledBy (1 = Emergency Medicine, 2 = Family Medicine, 3 = General Medicine, 4 = Nutrition, 5 = Psychology, 6 = Speech Therapy, 7 = Physical Therapy, 8 = Occupational Therapy, 9 = Respiratory Therapy)	19.4799	19231.9	1.02596e-06	1	0.999192	2.88422e+08	0
	Constant	1.83777	1.92553	0.91092	1	0.33987	6.28251					Constant	-142.097	134623	1.11411e-06	1	0.999158	1.94208e-62
a. Variable(s) entered on step 1: Age (0 = 18–19, 1 = 20–29, 2 = 30–39, 3 = 40–49, 4 = 50–59, 5 = 60–69, 6 = ≥70), Sex (0=Male, 1=Female), Education (1 = None, 2 = Elementary, 3 = Secondary, 4 = Higher Education, 5 = Postgraduate), Ocupation (1 = None, 2 = Student, 3 = Artisan, 4 = Professional, 5 = Other), Setting (0 = Urban, 1 = Rural), InitiallyEnrolledBy (1 = Emergency Medicine, 2 = Family Me…											a. Variable(s) entered on step 1: Age (0 = 18–19, 1 = 20–29, 2 = 30–39, 3 = 40–49, 4 = 50–59, 5 = 60–69, 6 = ≥70), Sex (0=Male, 1=Female), Education (1 = None, 2 = Elementary, 3 = Secondary, 4 = Higher Education, 5 = Postgraduate), Ocupation (1 = None, 2 = Student, 3 = Artisan, 4 = Professional, 5 = Other), Setting (0 = Urban, 1 = Rural), InitiallyEnrolledBy (1 = Emergency Medicine, 2 = Family Me…
